# Supplementary material for: Evaluation of Probiotic and Antimicrobial Properties of Patulin-Degrading Latilactobacillus sakei KMP17 and Its Fermentation
Source: Foods. 2026 Jan 9;15(2):234. doi: 10.3390/foods15020234 (PMC12840443; doi:10.3390/foods15020234)
Supplement: Supplementary file 1 [file foods-15-00234-s001.zip]

Archive with 1 entries (1 files):
- foods-4013634-supplementary.pdf
